# Supplementary material for: RB acute loss induces centrosome amplification and aneuploidy in murine primary fibroblasts
Source: Mol Cancer. 2006 Sep 20;5:38. doi: 10.1186/1476-4598-5-38 (PMC1613254; doi:10.1186/1476-4598-5-38)
Supplement: Additional File 1 — differentially expressed genes. Identification of genes both up-regulated and down-regulated by pRb acute loss [file 1476-4598-5-38-S1.xls]

## Sheet: A
Probe	Symbol	Description	Function	Chromosome	Chromosome Location	GenBank	LocusLink	UniGene	Gene Ontology	Pathway	JPC1	JPC1 call	JPC2	JPC2 call	AdCre1	AdCre1 call	AdCre2	AdCre2 call	AdCre3	AdCre3 call	stat.value	fold change
97352_f_at	Coxvib2	cytochrome c oxidase subunit VIb, testes-specific		5	-306275, -306276	AW123567	333182	Mm.29625			506	P	375	P	1770	P	1810	P	1690	P	13.6	3.98789
100927_at	Pltp	phospholipid transfer protein		2	-165453256	U28960	18830	Mm.6105	GO:0008289: lipid binding, GO:0006869: lipid transport, GO:0005615: extracellular space		667	P	583	P	1990	P	1840	P	1840	P	11.6	3.024
97909_at	Stmn1	stathmin 1		4	133323929	AI838080	16765	Mm.271947	GO:0007242: intracellular signaling cascade		958	P	952	P	2490	P	2610	P	2650	P	11.1	2.70506
160203_at	5330419I01Rik	RIKEN cDNA 5330419I01 gene		14	-15267824	AA840409	108671	Mm.2871			803	P	944	P	2260	P	1770	P	2060	P	9.29	2.32398
160496_s_at	Mcm3	minichromosome maintenance deficient 3 (S. cerevisiae)		1	-20963366	AA929330	17215	Mm.4502	GO:0008094: DNA dependent ATPase activity, GO:0000166: nucleotide binding, GO:0005524: ATP binding, GO:0003677: DNA binding, GO:0007049: cell cycle, GO:0006260: DNA replication, GO:0006270: DNA replication initiation, GO:0006355: regulation of transcription, DNA-dependent, GO:0005634: nucleus		507	P	544	P	1310	P	1230	P	1220	P	8.92	2.38503
104322_at	Ckap2	cytoskeleton associated protein 2		8		AI121796	80986	Mm.22448	GO:0005554: molecular_function unknown, GO:0000004: biological_process unknown, GO:0008372: cellular_component unknown		794	P	796	P	1790	P	1800	P	1740	P	8.74	2.2348
92662_g_at	Ptprv	protein tyrosine phosphatase, receptor type, V		1	-137987000	U36488	13924	Mm.4450	GO:0004721: phosphoprotein phosphatase activity, GO:0004725: protein-tyrosine-phosphatase activity, GO:0006470: protein amino acid dephosphorylation, GO:0016021: integral to membrane, GO:0005615: extracellular space, GO:0016787: hydrolase activity		499	P	450	P	1100	P	1180	P	1000	P	8.46	2.30418
161000_i_at	Nusap1	nucleolar and spindle associated protein 1		2	119888976	AA275196	108907	Mm.290015	GO:0008017: microtubule binding, GO:0007076: mitotic chromosome condensation, GO:0000070: mitotic chromosome segregation, GO:0005730: nucleolus, GO:0005876: spindle microtubule, GO:0000281: cytokinesis after mitosis, GO:0040001: mitotic spindle positioning and orientation, GO:0045840: positive regulation of mitosis		286	P	299	P	812	P	650	P	693	P	8.45	2.45584
104476_at	Rbl1	retinoblastoma-like 1 (p107)		2	-157771609	U27177	19650	Mm.244671	GO:0005515: protein binding, GO:0007049: cell cycle, GO:0006355: regulation of transcription, DNA-dependent, GO:0005667: transcription factor complex, GO:0005634: nucleus, GO:0045786: negative regulation of cell cycle		93.5	P	127	P	294	P	302	P	305	P	8.17	2.72411
96710_at	H2av	H2A histone family, member V		11		AI854262	77605	Mm.27624	GO:0003677: DNA binding, GO:0006334: nucleosome assembly, GO:0007001: chromosome organization and biogenesis (sensu Eukarya), GO:0005694: chromosome, GO:0005634: nucleus, GO:0000786: nucleosome		452	P	469	P	1040	P	1030	P	1040	P	8.17	2.25118
100062_at	Mcm3	minichromosome maintenance deficient 3 (S. cerevisiae)		1	-20963366	X62154	17215	Mm.4502	GO:0008094: DNA dependent ATPase activity, GO:0000166: nucleotide binding, GO:0005524: ATP binding, GO:0003677: DNA binding, GO:0007049: cell cycle, GO:0006260: DNA replication, GO:0006270: DNA replication initiation, GO:0006355: regulation of transcription, DNA-dependent, GO:0005634: nucleus		182	P	206	P	477	P	495	P	489	P	8.16	2.51031
102354_at	Tcf19	transcription factor 19	unknown	17	-35180114	AI049398	106795	Mm.11434	GO:0003700: transcription factor activity, GO:0006355: regulation of transcription, DNA-dependent, GO:0005667: transcription factor complex		333	P	340	P	772	P	806	P	778	P	8.14	2.33383
92661_at	Ptprv	protein tyrosine phosphatase, receptor type, V		1	-137987000	U36488	13924	Mm.4450	GO:0004721: phosphoprotein phosphatase activity, GO:0004725: protein-tyrosine-phosphatase activity, GO:0006470: protein amino acid dephosphorylation, GO:0016021: integral to membrane, GO:0005615: extracellular space, GO:0016787: hydrolase activity		149	P	143	P	355	P	409	P	377	P	8.13	2.60502
99366_at	E030024M05Rik	RIKEN cDNA E030024M05 gene	unknown	12	-17382461	AI553536	217430	Mm.5675			544	P	472	P	1110	P	1150	P	1080	P	8	2.1916
94061_at	Crip1	cysteine-rich protein 1 (intestinal)		12		M13018	12925	Mm.272368	GO:0008270: zinc ion binding		995	P	995	P	1910	P	2040	P	2110	P	7.97	2.03015
101676_at	Gpx3	glutathione peroxidase 3		11	54528094	U13705	14778	Mm.200916	GO:0004601: peroxidase activity, GO:0004602: glutathione peroxidase activity, GO:0006979: response to oxidative stress, GO:0005615: extracellular space, GO:0016491: oxidoreductase activity	00480: Glutathione metabolism	903	P	841	P	1750	P	1740	P	1860	P	7.89	2.04511
93503_at	Sfrp2	secreted frizzled-related sequence protein 2		3	85620523	U88567	20319	Mm.19155	GO:0004888: transmembrane receptor activity, GO:0007275: development, GO:0016020: membrane, GO:0005615: extracellular space		973	P	968	P	1950	P	1900	P	1950	P	7.71	1.9921
101065_at	Pcna	proliferating cell nuclear antigen		2	-132391670	X57800	18538	Mm.7141	GO:0005515: protein binding, GO:0003677: DNA binding, GO:0006275: regulation of DNA replication, GO:0006260: DNA replication, GO:0005660: delta-DNA polymerase cofactor complex, GO:0005634: nucleus, GO:0005657: replication fork, GO:0030337: DNA polymerase processivity factor activity, GO:0000307: cyclin-dependent protein kinase holoenzyme complex		797	P	793	P	1680	P	1490	P	1640	P	7.63	2.01677
101445_at	Dnmt1	DNA methyltransferase (cytosine-5) 1		9	-21457156	AF036008	13433	Mm.128580	GO:0008168: methyltransferase activity, GO:0003886: DNA (cytosine-5-)-methyltransferase activity, GO:0003824: catalytic activity, GO:0008270: zinc ion binding, GO:0003677: DNA binding, GO:0006306: DNA methylation, GO:0006355: regulation of transcription, DNA-dependent, GO:0005634: nucleus, GO:0016740: transferase activity	00271: Methionine metabolism	773	P	780	P	1540	P	1580	P	1560	P	7.56	2.00901
96785_at	H2-Ke2	H2-K region expressed gene 2	unknown	17	-33577291	AF110520	14976	Mm.2948	GO:0003754: chaperone activity, GO:0005634: nucleus		122	P	141	P	288	P	334	P	322	P	7.33	2.3929
94024_at	Ris2	retroviral integration site 2		8	124413778	AA671429	67177	Mm.21873	GO:0005634: nucleus, GO:0007090: regulation of S phase of mitotic cell cycle		481	P	433	P	974	P	915	P	938	P	7.27	2.062
96752_at	Icam1	intercellular adhesion molecule		9	21581676	M90551	15894	Mm.297292	GO:0006952: defense response, GO:0007155: cell adhesion, GO:0016020: membrane, GO:0016021: integral to membrane, GO:0005886: plasma membrane, GO:0016337: cell-cell adhesion		121	P	121	P	262	P	287	P	311	P	7.14	2.36915
93356_at	Mcm7	minichromosome maintenance deficient 7 (S. cerevisiae)		5	-136636267	D26091	17220	Mm.241714	GO:0008094: DNA dependent ATPase activity, GO:0000166: nucleotide binding, GO:0005524: ATP binding, GO:0003677: DNA binding, GO:0007049: cell cycle, GO:0006260: DNA replication, GO:0006270: DNA replication initiation, GO:0006355: regulation of transcription, DNA-dependent, GO:0005634: nucleus		585	P	605	P	1140	P	1230	P	1170	P	7.14	1.98319
104527_at	Rad51	RAD51 homolog (S. cerevisiae)		2	119383072	D13803	19361	Mm.231	GO:0008094: DNA dependent ATPase activity, GO:0003684: damaged DNA binding, GO:0000166: nucleotide binding, GO:0005524: ATP binding, GO:0005515: protein binding, GO:0003677: DNA binding, GO:0007126: meiosis, GO:0006281: DNA repair, GO:0006310: DNA recombination, GO:0005622: intracellular, GO:0005634: nucleus, GO:0000793: condensed chromosome		193	P	200	P	400	P	436	P	473	P	7.1	2.22053
98108_at	Crabp1	cellular retinoic acid binding protein I		9	56881492	X15789	12903	Mm.34797	GO:0005501: retinoid binding, GO:0008289: lipid binding, GO:0005488: binding, GO:0005215: transporter activity, GO:0006810: transport		1530	P	1370	P	2680	P	2680	P	2520	P	7.07	1.81149
95032_at	Prc1	protein regulator of cytokinesis 1		7	72689089	AA856349	233406	Mm.227274	GO:0005819: spindle, GO:0000910: cytokinesis		580	P	697	P	1190	P	1270	P	1280	P	7.06	1.95249
97529_at	Anxa8	annexin A8		14	28605913	AJ002390	11752	Mm.3267	GO:0005544: calcium-dependent phospholipid binding, GO:0005509: calcium ion binding, GO:0007596: blood coagulation		1300	P	1520	P	2390	P	2540	P	2720	P	7	1.80851
103035_at	Tap1	transporter 1, ATP-binding cassette, sub-family B (MDR/TAP)		17	33828136	U60020	21354	Mm.207996	GO:0000166: nucleotide binding, GO:0005524: ATP binding, GO:0004009: ATP-binding cassette (ABC) transporter activity, GO:0006810: transport, GO:0006952: defense response, GO:0006955: immune response, GO:0016020: membrane, GO:0016021: integral to membrane, GO:0005887: integral to plasma membrane, GO:0005615: extracellular space, GO:0006857: oligopeptide transport, GO:0015198: oligopeptide transpor…		376	P	386	P	733	P	846	P	754	P	6.98	2.04112
98982_at	Tmpo	thymopoietin		10	-93528446	AW046443	21917	Mm.159684	GO:0005179: hormone activity, GO:0005515: protein binding, GO:0005635: nuclear membrane, GO:0016021: integral to membrane, GO:0005634: nucleus, GO:0045449: regulation of transcription		674	P	737	P	1260	P	1380	P	1410	P	6.95	1.91354
92180_at	H1fx	H1 histone family, member X		6	-89403111	AI851599	243529	Mm.33796			526	P	507	P	1030	P	1010	P	1020	P	6.94	1.97483
97411_at	Ect2	ect2 oncogene		3	-27956376	L11316	13605	Mm.261453	GO:0005085: guanyl-nucleotide exchange factor activity, GO:0008151: cell growth and/or maintenance, GO:0007242: intracellular signaling cascade, GO:0000074: regulation of cell cycle, GO:0005622: intracellular		255	P	297	P	631	P	530	P	549	P	6.78	2.06522
98071_f_at	Dck	deoxycytidine kinase		5	-89258315	X77731	13178	Mm.3446	GO:0004137: deoxycytidine kinase activity, GO:0005524: ATP binding, GO:0006139: nucleobase, nucleoside, nucleotide and nucleic acid metabolism, GO:0005634: nucleus, GO:0016301: kinase activity, GO:0016740: transferase activity, GO:0016773: phosphotransferase activity, alcohol group as acceptor	00230: Purine metabolism, 00240: Pyrimidine metabolism	650	P	732	P	1130	P	1380	P	1400	P	6.77	1.88616
97828_at	Siva	Cd27 binding protein (Hindu God of destruction)		12	108217350	AF033115	30954	Mm.289812	GO:0005515: protein binding, GO:0006917: induction of apoptosis, GO:0006915: apoptosis		932	P	990	P	1790	P	1770	P	1720	P	6.76	1.83143
99073_at	Ccnf	cyclin F		17	-23816332	Z47766	12449	Mm.77695	GO:0007049: cell cycle, GO:0007067: mitosis, GO:0000074: regulation of cell cycle, GO:0005634: nucleus, GO:0016538: cyclin-dependent protein kinase regulator activity, GO:0000910: cytokinesis		448	P	438	P	839	P	855	P	919	P	6.76	1.96614
160234_at	Usp1	ubiquitin specific protease 1		4	97972144	AI848382	230484	Mm.280656	GO:0008233: peptidase activity		185	P	215	P	442	P	439	P	397	P	6.73	2.13
100156_at	Mcm5	minichromosome maintenance deficient 5, cell division cycle 46 (S. cerevisiae)		8	75728937	D26090	17218	Mm.5048	GO:0008094: DNA dependent ATPase activity, GO:0005524: ATP binding, GO:0003677: DNA binding, GO:0006260: DNA replication, GO:0006270: DNA replication initiation, GO:0006355: regulation of transcription, DNA-dependent, GO:0005634: nucleus		761	P	769	P	1340	P	1470	P	1450	P	6.68	1.85621
99149_at	2310035M22Rik	RIKEN cDNA 2310035M22 gene		3	-70629632	AI851230	66949	Mm.176695			399	P	392	P	795	P	774	P	756	P	6.61	1.95954
93028_at	H19	H19 fetal liver mRNA		7	-134632757	X58196	14955	Mm.14802	GO:0005844: polysome, GO:0005737: cytoplasm		3990	P	3200	P	6270	P	5610	P	5690	P	6.59	1.62911
94294_at	Ccnb2	cyclin B2		9	-72890771	X66032	12442	Mm.22592	GO:0007049: cell cycle, GO:0007067: mitosis, GO:0000074: regulation of cell cycle, GO:0005634: nucleus, GO:0016538: cyclin-dependent protein kinase regulator activity, GO:0000910: cytokinesis		1290	P	1380	P	2230	P	2340	P	2460	P	6.57	1.75531
99917_at	Ezh2	enhancer of zeste homolog 2 (Drosophila)		6	-47842411	U52951	14056	Mm.246688	GO:0005515: protein binding, GO:0003677: DNA binding, GO:0006355: regulation of transcription, DNA-dependent, GO:0005634: nucleus, GO:0016571: histone methylation, GO:0042054: histone methyltransferase activity, GO:0045120: pronucleus		279	P	289	P	535	P	574	P	598	P	6.51	2.00352
99578_at	Top2a	topoisomerase (DNA) II alpha		11	-98577017	U01915	21973	Mm.316976	GO:0003918: DNA topoisomerase (ATP-hydrolyzing) activity, GO:0003916: DNA topoisomerase activity, GO:0005524: ATP binding, GO:0003677: DNA binding, GO:0007059: chromosome segregation, GO:0006259: DNA metabolism, GO:0005730: nucleolus, GO:0005634: nucleus, GO:0006265: DNA topological change, GO:0016853: isomerase activity, GO:0030261: chromosome condensation, GO:0040016: embryonic cleavage, GO:000…		236	P	239	P	481	P	489	P	478	P	6.48	2.03228
101589_at	Hmgn2	high mobility group nucleosomal binding domain 2		4	-132820259	X12944	15331	Mm.300123	GO:0003677: DNA binding, GO:0006323: DNA packaging, GO:0005634: nucleus, GO:0000785: chromatin		165	P	166	P	370	P	325	P	343	P	6.4	2.09063
102001_at	Rrm2	ribonucleotide reductase M2		12	19155670	M14223	20135	Mm.99	GO:0004748: ribonucleoside-diphosphate reductase activity, GO:0005515: protein binding, GO:0006260: DNA replication, GO:0009186: deoxyribonucleoside diphosphate metabolism, GO:0016491: oxidoreductase activity, GO:0005971: ribonucleoside-diphosphate reductase complex, GO:0009262: deoxyribonucleotide metabolism	00230: Purine metabolism, 00240: Pyrimidine metabolism	1150	P	1290	P	2050	P	2070	P	2180	P	6.28	1.72131
98067_at	Cdkn1a	cyclin-dependent kinase inhibitor 1A (P21)		17	28738430	U09507	12575	Mm.195663	GO:0004861: cyclin-dependent protein kinase inhibitor activity, GO:0004860: protein kinase inhibitor activity, GO:0005515: protein binding, GO:0007050: cell cycle arrest, GO:0007049: cell cycle, GO:0000074: regulation of cell cycle, GO:0005634: nucleus, GO:0016301: kinase activity, GO:0030332: cyclin binding, GO:0045736: negative regulation of CDK activity, GO:0000307: cyclin-dependent protein ki…		951	P	1080	P	2270	P	1640	P	1420	P	6.27	1.74955
92686_at	Slc27a3	solute carrier family 27 (fatty acid transporter), member 3		3		AF072758	26568	Mm.45519	GO:0003824: catalytic activity, GO:0006869: lipid transport, GO:0006810: transport, GO:0008152: metabolism, GO:0016021: integral to membrane		345	A	314	A	607	P	626	P	668	P	6.25	1.92312
96784_at	Anln	anillin, actin binding protein (scraps homolog, Drosophila)				AW123269	97521				877	P	929	P	1490	P	1660	P	1580	P	6.18	1.74603
96319_at	Cdc20	cell division cycle 20 homolog (S. cerevisiae)		4	-117341457	AW061324	107995	Mm.289747	GO:0007049: cell cycle, GO:0007067: mitosis, GO:0000910: cytokinesis		2120	P	2490	P	3450	P	3940	P	3840	P	6.14	1.62401
160862_at	Ptp4a3	protein tyrosine phosphatase 4a3		15	75441481	AF035645	19245	Mm.153891	GO:0008138: protein tyrosine/serine/threonine phosphatase activity, GO:0004721: phosphoprotein phosphatase activity, GO:0004725: protein-tyrosine-phosphatase activity, GO:0006470: protein amino acid dephosphorylation		799	P	870	P	1530	P	1430	P	1430	P	6.13	1.75355
97421_at	Smc2l1	SMC2 structural maintenance of chromosomes 2-like 1 (yeast)		4	52119822	U42385	14211	Mm.2999	GO:0005524: ATP binding, GO:0004009: ATP-binding cassette (ABC) transporter activity, GO:0007076: mitotic chromosome condensation, GO:0007059: chromosome segregation, GO:0006810: transport, GO:0007049: cell cycle, GO:0007067: mitosis, GO:0016020: membrane, GO:0005634: nucleus		339	P	358	P	644	P	626	P	701	P	6.11	1.88522
92782_at	Tmpo	thymopoietin		10	-93528446	U39074	21917	Mm.159684	GO:0005179: hormone activity, GO:0005515: protein binding, GO:0005635: nuclear membrane, GO:0016021: integral to membrane, GO:0005634: nucleus, GO:0045449: regulation of transcription		301	P	342	P	531	P	641	P	644	P	6.03	1.88284
93041_at	Mcm4	minichromosome maintenance deficient 4 homolog (S. cerevisiae)		16	-15224198	D26089	17217	Mm.1500	GO:0008094: DNA dependent ATPase activity, GO:0000166: nucleotide binding, GO:0005524: ATP binding, GO:0003677: DNA binding, GO:0006260: DNA replication, GO:0006270: DNA replication initiation, GO:0006355: regulation of transcription, DNA-dependent, GO:0005634: nucleus		399	P	435	P	739	P	804	P	748	P	5.99	1.83133
160159_at	Ccnb1	cyclin B1		13	-99210315	X64713	268697	Mm.307595	GO:0005515: protein binding, GO:0007049: cell cycle, GO:0007067: mitosis, GO:0006468: protein amino acid phosphorylation, GO:0000074: regulation of cell cycle, GO:0005634: nucleus, GO:0016301: kinase activity, GO:0016538: cyclin-dependent protein kinase regulator activity, GO:0000910: cytokinesis		313	P	362	P	674	P	629	P	583	P	5.98	1.86272
103071_at	Topbp 12810429C13Rik	RIKEN cDNA 2810429C13 gene		9	105848345	AI843655	235559	Mm.261025	GO:0016853: isomerase activity		137	P	155	P	314	P	286	P	281	P	5.95	2.01142
98441_at	Fmr1	fragile X mental retardation syndrome 1 homolog		X	58282552	L23971	14265	Mm.3451	GO:0003676: nucleic acid binding, GO:0003723: RNA binding, GO:0007417: central nervous system development, GO:0005634: nucleus		345	P	332	P	641	P	648	P	598	P	5.94	1.8582
97825_at	Perp	PERP, TP53 apoptosis effector		10	19578246	AI854029	64058	Mm.28209	GO:0006917: induction of apoptosis, GO:0005794: Golgi apparatus, GO:0005739: mitochondrion, GO:0016021: integral to membrane, GO:0005887: integral to plasma membrane, GO:0005615: extracellular space		1000	P	1120	P	1810	P	1780	P	1780	P	5.93	1.68868
101906_at	Smc4l1	SMC4 structural maintenance of chromosomes 4-like 1 (yeast)		3	70599311	AA032310	70099	Mm.206841	GO:0005524: ATP binding, GO:0004009: ATP-binding cassette (ABC) transporter activity, GO:0007076: mitotic chromosome condensation, GO:0007059: chromosome segregation, GO:0006810: transport, GO:0007049: cell cycle, GO:0007067: mitosis, GO:0016020: membrane, GO:0005634: nucleus		318	P	395	P	649	P	616	P	703	P	5.91	1.84011
160648_at	Fignl1	fidgetin-like 1		11	-11698196	AI047076	60530	Mm.269080	GO:0000166: nucleotide binding, GO:0005524: ATP binding		194	P	207	P	340	P	400	P	427	P	5.91	1.94015
96195_at	Efs	embryonal Fyn-associated substrate		14	-46004929	U57686	13644	Mm.236438	GO:0007155: cell adhesion, GO:0017124: SH3-domain binding		300	P	272	P	559	P	532	P	518	P	5.89	1.87529
160286_at	Dek					AA733594	67004				238	P	287	P	523	P	481	P	481	P	5.86	1.88571
104374_at	Serpina3n	serine (or cysteine) proteinase inhibitor, clade A, member 3N		12	99942504	M64086	20716	Mm.22650	GO:0004867: serine-type endopeptidase inhibitor activity, GO:0008233: peptidase activity, GO:0004866: endopeptidase inhibitor activity, GO:0000004: biological_process unknown, GO:0005615: extracellular space	05010: Alzheimer's disease	871	P	723	P	1450	P	1310	P	1330	P	5.84	1.71058
95427_at	Rpa1	replication protein A1		11	-74871614	AI843650	68275	Mm.180734	GO:0003682: chromatin binding, GO:0003676: nucleic acid binding, GO:0007126: meiosis, GO:0006260: DNA replication, GO:0005634: nucleus, GO:0000793: condensed chromosome		1010	P	1050	P	1680	P	1760	P	1730	P	5.81	1.67314
98498_at	Casp7	caspase 7		19	56296203	D86353	12369	Mm.35687	GO:0008234: cysteine-type peptidase activity, GO:0006917: induction of apoptosis, GO:0006508: proteolysis and peptidolysis, GO:0006915: apoptosis, GO:0016787: hydrolase activity, GO:0030693: caspase activity, GO:0042981: regulation of apoptosis	04210: Apoptosis, 05050: Dentatorubropallidoluysian atrophy (DRPLA)	254	P	258	P	476	P	488	P	471	P	5.77	1.86849
99015_at	Pml	promyelocytic leukemia		9	-60500990, -60500971	U33626	18854	Mm.278985	GO:0005515: protein binding, GO:0008270: zinc ion binding, GO:0003677: DNA binding, GO:0006355: regulation of transcription, DNA-dependent, GO:0005622: intracellular, GO:0005634: nucleus, GO:0016605: PML body, GO:0030578: PML body organization and biogenesis		627	P	687	P	1090	P	1170	P	1130	P	5.72	1.71994
101930_at	Nfix	nuclear factor I/X		8	-85571716	Y07688	18032	Mm.9394	GO:0003677: DNA binding, GO:0003700: transcription factor activity, GO:0006260: DNA replication, GO:0006355: regulation of transcription, DNA-dependent, GO:0005622: intracellular, GO:0005634: nucleus		1590	P	1220	P	2440	P	2300	P	2070	P	5.67	1.61566
93573_at	Mt1	metallothionein 1		8	95462895	V00835	17748	Mm.192991	GO:0005507: copper ion binding, GO:0008270: zinc ion binding, GO:0006875: metal ion homeostasis, GO:0007263: nitric oxide mediated signal transduction, GO:0005829: cytosol, GO:0005764: lysosome, GO:0046872: metal ion binding, GO:0006882: zinc ion homeostasis		2770	P	2400	P	4420	P	3890	P	3760	P	5.67	1.55642
93546_s_at	Cbfb	core binding factor beta		8	106679961	D14572	12400	Mm.2018	GO:0005515: protein binding, GO:0003713: transcription coactivator activity, GO:0001503: ossification, GO:0005634: nucleus, GO:0030098: lymphocyte differentiation, GO:0030099: myeloid blood cell differentiation, GO:0045944: positive regulation of transcription from Pol II promoter		1560	P	1600	P	2500	P	2540	P	2580	P	5.67	1.60759
99564_at	Uhrf1	ubiquitin-like, containing PHD and RING finger domains, 1		17	56231600	D87908	18140	Mm.42196	GO:0005215: transporter activity, GO:0003677: DNA binding, GO:0006810: transport, GO:0006355: regulation of transcription, DNA-dependent, GO:0008283: cell proliferation, GO:0005634: nucleus		450	P	448	P	779	P	791	P	802	P	5.66	1.76095
93495_at	Prdx4	peroxiredoxin 4		X	-143321426	U96746	53381	Mm.247542	GO:0004601: peroxidase activity, GO:0005554: molecular_function unknown, GO:0000004: biological_process unknown, GO:0005615: extracellular space, GO:0016209: antioxidant activity, GO:0016491: oxidoreductase activity		675	P	618	P	1130	P	1080	P	1110	P	5.64	1.71178
98996_at	Plk4	polo-like kinase 4 (Drosophila)		3	41802626, 41802602	L29480	20873	Mm.3794	GO:0004713: protein-tyrosine kinase activity, GO:0005524: ATP binding, GO:0004674: protein serine/threonine kinase activity, GO:0004672: protein kinase activity, GO:0007049: cell cycle, GO:0006468: protein amino acid phosphorylation, GO:0016301: kinase activity, GO:0016740: transferase activity		304	P	327	P	513	P	580	P	614	P	5.61	1.80349
160501_at	Kif20a	kinesin family member 20A		18	34840292	Y09632	19348	Mm.258846	GO:0005524: ATP binding, GO:0008565: protein transporter activity, GO:0003774: motor activity, GO:0015031: protein transport, GO:0006810: transport, GO:0006886: intracellular protein transport, GO:0005875: microtubule associated complex, GO:0005794: Golgi apparatus, GO:0000910: cytokinesis		161	P	202	P	330	P	344	P	349	P	5.53	1.87879
103270_at	Gtse1	G two S phase expressed protein 1		15	87578062	AJ222580	29870	Mm.20858			820	P	886	P	1360	P	1490	P	1360	P	5.46	1.64517
100128_at	Cdc2a	cell division cycle 2 homolog A (S. pombe)		10	-71215736	M38724	12534	Mm.281367	GO:0004713: protein-tyrosine kinase activity, GO:0005524: ATP binding, GO:0004674: protein serine/threonine kinase activity, GO:0005515: protein binding, GO:0004672: protein kinase activity, GO:0007049: cell cycle, GO:0007067: mitosis, GO:0006468: protein amino acid phosphorylation, GO:0005634: nucleus, GO:0016301: kinase activity, GO:0016740: transferase activity, GO:0030544: Hsp70 protein bindi…	00500: Starch and sucrose metabolism, 00562: Inositol phosphate metabolism, 00600: Sphingoglycolipid metabolism, 00632: Benzoate degradation via CoA ligation, 00760: Nicotinate and nicotinamide metabolism	1170	P	1340	P	1940	P	2030	P	2060	P	5.45	1.60159
94805_f_at	Hist1h2ab	histone 1, H2ab		13	23639149	M33988	319172	Mm.261668	GO:0003677: DNA binding, GO:0006334: nucleosome assembly, GO:0007001: chromosome organization and biogenesis (sensu Eukarya), GO:0005694: chromosome, GO:0005634: nucleus, GO:0000786: nucleosome		4700	P	4820	P	6460	P	7190	P	7400	P	5.43	1.47409
98110_at	Mdm2	transformed mouse 3T3 cell double minute 2		10	-120727961	AI853375	17246	Mm.22670	GO:0005515: protein binding, GO:0004842: ubiquitin-protein ligase activity, GO:0008151: cell growth and/or maintenance, GO:0007089: start control point of mitotic cell cycle, GO:0005634: nucleus, GO:0016567: protein ubiquitination, GO:0016874: ligase activity, GO:0030163: protein catabolism	00380: Tryptophan metabolism	1320	P	1220	P	2150	P	2000	P	1910	P	5.41	1.59055
94881_at	Cdkn1a	cyclin-dependent kinase inhibitor 1A (P21)		17	28738430	AW048937	12575	Mm.195663	GO:0004861: cyclin-dependent protein kinase inhibitor activity, GO:0004860: protein kinase inhibitor activity, GO:0005515: protein binding, GO:0007050: cell cycle arrest, GO:0007049: cell cycle, GO:0000074: regulation of cell cycle, GO:0005634: nucleus, GO:0016301: kinase activity, GO:0030332: cyclin binding, GO:0045736: negative regulation of CDK activity, GO:0000307: cyclin-dependent protein ki…		1400	P	1210	P	2240	P	1930	P	2020	P	5.37	1.5811
94338_g_at	Gas2	growth arrest specific 2		7	44597496	M21828	14453	Mm.253087	GO:0007050: cell cycle arrest, GO:0007049: cell cycle, GO:0006915: apoptosis, GO:0005856: cytoskeleton		345	P	289	P	567	P	536	P	568	P	5.35	1.7571
99457_at	Mki67	antigen identified by monoclonal antibody Ki 67		7		X82786	17345	Mm.4078	GO:0007126: meiosis, GO:0008283: cell proliferation, GO:0005730: nucleolus, GO:0005737: cytoplasm, GO:0000775: chromosome, pericentric region, GO:0000793: condensed chromosome		169	P	210	P	369	P	371	P	299	P	5.34	1.82762
93112_at	Mcm2	minichromosome maintenance deficient 2 mitotin (S. cerevisiae)		6	-90336313	D86725	17216	Mm.16711	GO:0008094: DNA dependent ATPase activity, GO:0003688: DNA replication origin binding, GO:0005524: ATP binding, GO:0005515: protein binding, GO:0003677: DNA binding, GO:0006334: nucleosome assembly, GO:0007049: cell cycle, GO:0006260: DNA replication, GO:0006270: DNA replication initiation, GO:0006355: regulation of transcription, DNA-dependent, GO:0005664: nuclear origin of replication recogniti…		412	P	475	P	732	P	768	P	766	P	5.3	1.70312
96941_at	Rabl4	RAB, member of RAS oncogene family-like 4		15	-79504686	AI854043	67042	Mm.30191	GO:0003925: small monomeric GTPase activity, GO:0005525: GTP binding, GO:0007264: small GTPase mediated signal transduction		641	P	590	P	1020	P	1010	P	1030	P	5.3	1.65719
95614_at	Cbx5	chromobox homolog 5 (Drosophila HP1a)		15	105294283, -105313698	AI852086	12419	Mm.262059	GO:0003682: chromatin binding, GO:0005515: protein binding, GO:0006333: chromatin assembly/disassembly, GO:0005634: nucleus, GO:0000785: chromatin		271	P	292	P	419	P	525	P	535	P	5.23	1.75133
97487_at	Serpine2	serine (or cysteine) proteinase inhibitor, clade E, member 2		1	-81573191	X70296	20720	Mm.3093	GO:0008201: heparin binding, GO:0004867: serine-type endopeptidase inhibitor activity, GO:0005615: extracellular space		619	P	614	P	1060	P	1020	P	971	P	5.23	1.64964
100612_at	Rrm1	ribonucleotide reductase M1		7	94777222	K02927	20133	Mm.197486	GO:0004748: ribonucleoside-diphosphate reductase activity, GO:0003824: catalytic activity, GO:0006260: DNA replication, GO:0016491: oxidoreductase activity, GO:0005971: ribonucleoside-diphosphate reductase complex	00230: Purine metabolism, 00240: Pyrimidine metabolism	898	P	993	P	1430	P	1550	P	1540	P	5.18	1.59351
161787_f_at	Ris2	retroviral integration site 2		8	124413778	AV363418	67177	Mm.21873	GO:0005634: nucleus, GO:0007090: regulation of S phase of mitotic cell cycle		210	M	224	A	391	P	366	P	399	P	5.15	1.77573
101959_r_at	Tfdp1	transcription factor Dp 1		8	14035909	X72310	21781	Mm.925	GO:0003677: DNA binding, GO:0003700: transcription factor activity, GO:0007049: cell cycle, GO:0006355: regulation of transcription, DNA-dependent, GO:0000074: regulation of cell cycle, GO:0005667: transcription factor complex, GO:0005634: nucleus		735	P	727	P	1130	P	1170	P	1250	P	5.15	1.61879
160890_at	Lbr	lamin B receptor		1	-185913520	AW214587	98386	Mm.4538	GO:0003676: nucleic acid binding, GO:0004872: receptor activity, GO:0005637: nuclear inner membrane, GO:0005652: nuclear lamina, GO:0016020: membrane, GO:0016021: integral to membrane		214	P	229	P	465	P	365	P	341	P	5.12	1.76223
92663_at	Ptprv	protein tyrosine phosphatase, receptor type, V		1	-137987000	AW046257	13924	Mm.4450	GO:0004721: phosphoprotein phosphatase activity, GO:0004725: protein-tyrosine-phosphatase activity, GO:0006470: protein amino acid dephosphorylation, GO:0016021: integral to membrane, GO:0005615: extracellular space, GO:0016787: hydrolase activity		221	P	174	P	381	P	361	P	311	P	5.11	1.77722
97327_at	Fen1	flap structure specific endonuclease 1		19	-10122301	L26320	14156	Mm.298121	GO:0004527: exonuclease activity, GO:0004518: nuclease activity, GO:0004519: endonuclease activity, GO:0003677: DNA binding, GO:0006260: DNA replication, GO:0006281: DNA repair, GO:0005634: nucleus, GO:0000287: magnesium ion binding, GO:0016787: hydrolase activity, GO:0030145: manganese ion binding, GO:0048256: flap endonuclease activity		165	P	190	P	302	P	312	P	339	P	5.1	1.78967
94768_at	Rad21	RAD21 homolog (S. pombe)		15	1651491	D37790	19357	Mm.182628	GO:0003735: structural constituent of ribosome, GO:0003723: RNA binding, GO:0005509: calcium ion binding, GO:0007059: chromosome segregation, GO:0007049: cell cycle, GO:0007067: mitosis, GO:0006412: protein biosynthesis, GO:0006281: DNA repair, GO:0006915: apoptosis, GO:0005840: ribosome, GO:0005622: intracellular, GO:0005634: nucleus, GO:0019843: rRNA binding		918	P	915	P	1590	P	1370	P	1390	P	5.08	1.58211
102691_at	Zfp385	zinc finger protein 385		15	105476725	AI848518	29813	Mm.14099	GO:0003723: RNA binding, GO:0000004: biological_process unknown, GO:0008372: cellular_component unknown		860	P	541	P	1050	P	1270	P	1060	P	5.06	1.60837
95693_at	Idh2	isocitrate dehydrogenase 2 (NADP+), mitochondrial				U51167	15927				555	P	539	P	856	P	915	P	913	P	5.06	1.63559
93236_s_at	Tyms	thymidylate synthase		5		M13352	22171	Mm.5879	GO:0008168: methyltransferase activity, GO:0004799: thymidylate synthase activity, GO:0006231: dTMP biosynthesis, GO:0009165: nucleotide biosynthesis, GO:0016740: transferase activity		387	P	376	P	695	P	572	P	655	P	5.05	1.67934
95612_at	Rfc5	replication factor C (activator 1) 5		5		AA667128	72151	Mm.27997	GO:0000166: nucleotide binding, GO:0005524: ATP binding, GO:0003677: DNA binding, GO:0006260: DNA replication, GO:0006281: DNA repair, GO:0005663: DNA replication factor C complex, GO:0005634: nucleus		358	P	385	P	573	P	640	P	661	P	5.05	1.68147
94412_at	Cdk2	cyclin-dependent kinase 2		10	-131975299, -131976243	AJ223733	12566	Mm.111326	GO:0004693: cyclin-dependent protein kinase activity, GO:0005524: ATP binding, GO:0004674: protein serine/threonine kinase activity, GO:0005515: protein binding, GO:0004672: protein kinase activity, GO:0007049: cell cycle, GO:0007067: mitosis, GO:0006468: protein amino acid phosphorylation, GO:0005667: transcription factor complex, GO:0005634: nucleus, GO:0016301: kinase activity, GO:0016740: tra…	00500: Starch and sucrose metabolism, 00562: Inositol phosphate metabolism, 00600: Sphingoglycolipid metabolism, 00632: Benzoate degradation via CoA ligation, 00760: Nicotinate and nicotinamide metabolism	183	P	210	P	329	P	357	P	351	P	5.01	1.75912
161856_f_at	Kif20a	kinesin family member 20A		18	34840292	AV059766	19348	Mm.258846	GO:0005524: ATP binding, GO:0008565: protein transporter activity, GO:0003774: motor activity, GO:0015031: protein transport, GO:0006810: transport, GO:0006886: intracellular protein transport, GO:0005875: microtubule associated complex, GO:0005794: Golgi apparatus, GO:0000910: cytokinesis		691	P	841	P	1220	P	1210	P	1210	P	4.97	1.58399
92639_at	Stk6 (Aurka)	serine/threonine kinase 6		2		U80932	20878	Mm.249363	GO:0004713: protein-tyrosine kinase activity, GO:0005524: ATP binding, GO:0004674: protein serine/threonine kinase activity, GO:0004672: protein kinase activity, GO:0007049: cell cycle, GO:0006468: protein amino acid phosphorylation, GO:0016301: kinase activity, GO:0016740: transferase activity		321	P	400	P	573	P	588	P	642	P	4.95	1.66713
100116_at	2810417H13Rik	RIKEN cDNA 2810417H13 gene		9	68358349	AI122538	68026	Mm.269025			246	P	261	P	469	P	397	P	435	P	4.94	1.71072
93360_at	Pmm1	phosphomannomutase 1		15	-83497993	AF007267	29858	Mm.18939	GO:0004615: phosphomannomutase activity, GO:0005737: cytoplasm, GO:0016853: isomerase activity, GO:0019307: mannose biosynthesis		759	P	810	P	1170	P	1240	P	1300	P	4.93	1.57638
160638_at	Cdkn2c	cyclin-dependent kinase inhibitor 2C (p18, inhibits CDK4)		4	-108520603	U19596	12580	Mm.1912	GO:0004861: cyclin-dependent protein kinase inhibitor activity, GO:0003677: DNA binding, GO:0003700: transcription factor activity, GO:0007049: cell cycle, GO:0006355: regulation of transcription, DNA-dependent, GO:0016301: kinase activity		265	P	268	P	475	P	448	P	434	P	4.91	1.69731
99938_at	Xrcc1	X-ray repair complementing defective repair in Chinese hamster cells 1		7	-15805439	U02887	22594	Mm.300091	GO:0003684: damaged DNA binding, GO:0000012: single strand break repair, GO:0006281: DNA repair, GO:0005622: intracellular, GO:0005634: nucleus		200	P	213	P	343	P	367	P	360	P	4.9	1.7272
93013_at	Idb2	inhibitor of DNA binding 2		12	-19542043	AF077861	15902	Mm.34871	GO:0007515: lymph gland development, GO:0007275: development, GO:0005737: cytoplasm, GO:0005634: nucleus		523	P	547	P	954	P	799	P	831	P	4.87	1.60997
93942_at	Inpp1	inositol polyphosphate-1-phosphatase		1	-54057110	U27295	16329	Mm.917	GO:0004441: inositol-1,4-bisphosphate 1-phosphatase activity, GO:0004437: inositol/phosphatidylinositol phosphatase activity, GO:0016787: hydrolase activity	00562: Inositol phosphate metabolism, 04070: Phosphatidylinositol signaling system	194	P	210	P	354	P	337	P	349	P	4.82	1.71617
95100_at	Anapc5	anaphase-promoting complex subunit 5		5	121945043	AI847314	59008	Mm.45312	GO:0005554: molecular_function unknown, GO:0007049: cell cycle, GO:0007067: mitosis, GO:0000004: biological_process unknown, GO:0008372: cellular_component unknown, GO:0000910: cytokinesis		2770	P	2700	P	3890	P	4030	P	3980	P	4.81	1.45034
100112_at	Cxcl12	chemokine (C-X-C motif) ligand 12		6	118796604	L12030	20315	Mm.465	GO:0005125: cytokine activity, GO:0008009: chemokine activity, GO:0008083: growth factor activity, GO:0007420: brain development, GO:0006935: chemotaxis, GO:0006955: immune response, GO:0005576: extracellular, GO:0005615: extracellular space, GO:0030334: regulation of cell migration, GO:0042098: T-cell proliferation		680	P	573	P	1030	P	911	P	1040	P	4.81	1.58606
98499_s_at	Casp7	caspase 7		19	56296203	U67321	12369	Mm.35687	GO:0008234: cysteine-type peptidase activity, GO:0006917: induction of apoptosis, GO:0006508: proteolysis and peptidolysis, GO:0006915: apoptosis, GO:0016787: hydrolase activity, GO:0030693: caspase activity, GO:0042981: regulation of apoptosis	04210: Apoptosis, 05050: Dentatorubropallidoluysian atrophy (DRPLA)	195	P	214	P	332	P	355	P	364	P	4.8	1.71312
96081_at	Tk1	thymidine kinase 1		11	-117368435	X60980	21877	Mm.2661	GO:0004797: thymidine kinase activity, GO:0005524: ATP binding, GO:0006259: DNA metabolism, GO:0016301: kinase activity, GO:0016740: transferase activity	00240: Pyrimidine metabolism	1050	P	1060	P	1580	P	1630	P	1620	P	4.78	1.52607
103092_at	Trim37	tripartite motif protein 37		11	86687448	AW124316	68729	Mm.17436	GO:0000004: biological_process unknown, GO:0008372: cellular_component unknown, GO:0016015: morphogen activity		166	P	172	P	272	P	292	P	312	P	4.77	1.72781
94307_at	Fbln1	fibulin 1		15	86873273	X70854	14114	Mm.297992	GO:0005509: calcium ion binding, GO:0005578: extracellular matrix, GO:0005576: extracellular, GO:0005615: extracellular space		276	P	220	P	391	P	412	P	447	P	4.76	1.68011
103057_at	Pold1	polymerase (DNA directed), delta 1, catalytic subunit		7	37290765	AF024570	18971	Mm.16549	GO:0004527: exonuclease activity, GO:0000166: nucleotide binding, GO:0003891: delta DNA polymerase activity, GO:0008408: 3'-5' exonuclease activity, GO:0003887: DNA-directed DNA polymerase activity, GO:0003677: DNA binding, GO:0006260: DNA replication, GO:0005659: delta DNA polymerase complex, GO:0005634: nucleus, GO:0016740: transferase activity, GO:0016787: hydrolase activity, GO:0045004: DNA r…	00230: Purine metabolism, 00240: Pyrimidine metabolism, 03030: DNA polymerase	277	P	275	P	462	P	472	P	445	P	4.74	1.66546
93547_at	Cbfb	core binding factor beta		8	106679961	L03279	12400	Mm.2018	GO:0005515: protein binding, GO:0003713: transcription coactivator activity, GO:0001503: ossification, GO:0005634: nucleus, GO:0030098: lymphocyte differentiation, GO:0030099: myeloid blood cell differentiation, GO:0045944: positive regulation of transcription from Pol II promoter		2070	P	2040	P	2930	P	2870	P	3160	P	4.65	1.45337
96885_at	Stab1	stabilin 1		14	-25678072	AW122271	192187	Mm.220821	GO:0005540: hyaluronic acid binding, GO:0005198: structural molecule activity, GO:0006118: electron transport, GO:0007155: cell adhesion, GO:0016021: integral to membrane, GO:0005615: extracellular space, GO:0005737: cytoplasm		641	P	657	P	952	P	1030	P	1050	P	4.64	1.55727
98822_at	G1p2	interferon, alpha-inducible protein		4	-45802522	X56602	53606	Mm.4950	GO:0006935: chemotaxis, GO:0006955: immune response		225	P	209	P	333	P	375	P	380	P	4.63	1.67127
160759_at	Rfc2	replication factor C (activator 1) 2		5	133411037	AA597246	19718	Mm.290829	GO:0000166: nucleotide binding, GO:0005524: ATP binding, GO:0003677: DNA binding, GO:0006260: DNA replication, GO:0005663: DNA replication factor C complex, GO:0005634: nucleus		561	P	556	P	858	P	854	P	913	P	4.62	1.5667
94309_g_at	Fbln1	fibulin 1		15	86873273	X70853	14114	Mm.297992	GO:0005509: calcium ion binding, GO:0005578: extracellular matrix, GO:0005576: extracellular, GO:0005615: extracellular space		984	P	868	P	1410	P	1390	P	1420	P	4.62	1.51908
100718_at	Ptma	prothymosin alpha		1	88408314	X56135	19231	Mm.19187	GO:0005634: nucleus		1890	P	2050	P	3490	P	2620	P	2460	P	4.57	1.45008
101027_s_at	Pttg1	pituitary tumor-transforming 1		11	-43045409	AF069051	30939	Mm.6856	GO:0007059: chromosome segregation, GO:0008151: cell growth and/or maintenance, GO:0007067: mitosis, GO:0006281: DNA repair, GO:0005634: nucleus		818	P	814	P	1290	P	1200	P	1230	P	4.54	1.51961
101958_f_at	Tfdp1	transcription factor Dp 1		8	14035909	X72310	21781	Mm.925	GO:0003677: DNA binding, GO:0003700: transcription factor activity, GO:0007049: cell cycle, GO:0006355: regulation of transcription, DNA-dependent, GO:0000074: regulation of cell cycle, GO:0005667: transcription factor complex, GO:0005634: nucleus		309	P	346	P	568	P	527	P	482	P	4.51	1.60509
96725_at	Cic	capicua homolog (Drosophila)		7	28671858	AI838398	71722	Mm.28833	GO:0005524: ATP binding, GO:0005215: transporter activity, GO:0003677: DNA binding, GO:0006418: tRNA aminoacylation for protein translation, GO:0006810: transport, GO:0006355: regulation of transcription, DNA-dependent, GO:0004812: tRNA ligase activity		429	P	404	P	662	P	645	P	666	P	4.51	1.57903
93875_at	Hspa1a	heat shock protein 1A		17		M12571	193740	Mm.275405	GO:0005524: ATP binding, GO:0003773: heat shock protein activity, GO:0003754: chaperone activity, GO:0009408: response to heat		248	P	284	P	425	P	430	P	442	P	4.49	1.62531
102993_at	Ggta1	glycoprotein galactosyltransferase alpha 1, 3		2	-35673181	M85153	14594	Mm.281124	GO:0005975: carbohydrate metabolism, GO:0016020: membrane, GO:0005794: Golgi apparatus, GO:0016021: integral to membrane, GO:0016740: transferase activity, GO:0016757: transferase activity, transferring glycosyl groups, GO:0016758: transferase activity, transferring hexosyl groups, GO:0030145: manganese ion binding, GO:0047276: N-acetyllactosaminide 3-alpha-galactosyltransferase activity	00601: Blood group glycolipid biosynthesis-lactoseries, 00602: Blood group glycolipid biosynthesis-neolactoseries	805	P	866	P	1130	P	1290	P	1360	P	4.47	1.50808
101047_at						AW123697	68824				3290	P	2810	P	4420	P	4060	P	4370	P	4.45	1.40437
160755_at	Kif2c	kinesin family member 2C		4	-116068216	AA007891	73804	Mm.247651	GO:0005524: ATP binding, GO:0003774: motor activity, GO:0005875: microtubule associated complex, GO:0005634: nucleus, GO:0007017: microtubule-based process		244	P	283	P	421	P	411	P	445	P	4.45	1.61543
AFFX-PyruCarbMur/L09192_3_at	Pcx	pyruvate carboxylase		19	4358563	L09192	18563	Mm.1845	GO:0004736: pyruvate carboxylase activity, GO:0009374: biotin binding, GO:0005524: ATP binding, GO:0003824: catalytic activity, GO:0006094: gluconeogenesis, GO:0008152: metabolism, GO:0005739: mitochondrion, GO:0005737: cytoplasm, GO:0008610: lipid biosynthesis, GO:0016874: ligase activity, GO:0030145: manganese ion binding	00020: Citrate cycle (TCA cycle), 00252: Alanine and aspartate metabolism, 00620: Pyruvate metabolism	411	P	394	P	651	P	615	P	633	P	4.44	1.57267
98436_s_at	Casp3	caspase 3, apoptosis related cysteine protease		8	46476502	U54803	12367	Mm.34405	GO:0004861: cyclin-dependent protein kinase inhibitor activity, GO:0008234: cysteine-type peptidase activity, GO:0008233: peptidase activity, GO:0008625: induction of apoptosis via death domain receptors, GO:0008631: induction of apoptosis by oxidative stress, GO:0006917: induction of apoptosis, GO:0006508: proteolysis and peptidolysis, GO:0006915: apoptosis, GO:0005737: cytoplasm, GO:0016787: hy…	01510: Neurodegenerative Disorders, 04210: Apoptosis, 05010: Alzheimer's disease, 05020: Parkinson's disease, 05040: Huntington's disease, 05050: Dentatorubropallidoluysian atrophy (DRPLA)	176	P	205	P	328	P	302	P	314	P	4.44	1.65179
93099_f_at	Plk1	polo-like kinase 1 (Drosophila)		7	114237905	U01063	18817	Mm.16525	GO:0004713: protein-tyrosine kinase activity, GO:0005524: ATP binding, GO:0004674: protein serine/threonine kinase activity, GO:0004672: protein kinase activity, GO:0007049: cell cycle, GO:0006468: protein amino acid phosphorylation, GO:0005634: nucleus, GO:0016301: kinase activity, GO:0016740: transferase activity	00500: Starch and sucrose metabolism, 00562: Inositol phosphate metabolism, 00600: Sphingoglycolipid metabolism, 00632: Benzoate degradation via CoA ligation, 00760: Nicotinate and nicotinamide metabolism	600	P	614	P	867	P	991	P	932	P	4.44	1.53213
92836_at	Eln	elastin		5	-133530860	AA919594	13717	Mm.275320	GO:0005201: extracellular matrix structural constituent, GO:0005198: structural molecule activity, GO:0005578: extracellular matrix		1920	P	1320	P	2280	P	2370	P	2370	P	4.41	1.44444
93990_at	Hnrph1	heterogeneous nuclear ribonucleoprotein H1		11	50002913	Y14196	59013	Mm.21740	GO:0003676: nucleic acid binding, GO:0030529: ribonucleoprotein complex, GO:0019012: virion, GO:0019013: viral nucleocapsid		936	P	1090	P	1550	P	1460	P	1470	P	4.39	1.47417
96293_at	2410015N17Rik	RIKEN cDNA 2410015N17 gene		7	-119348281	AI842600	66422	Mm.29898			539	P	564	P	858	P	826	P	852	P	4.39	1.53279
94932_at	Pdgfa	platelet derived growth factor, alpha		5	-137245510	M29464	18590	Mm.2675	GO:0008083: growth factor activity, GO:0008151: cell growth and/or maintenance, GO:0008283: cell proliferation, GO:0000074: regulation of cell cycle, GO:0016020: membrane, GO:0005615: extracellular space, GO:0050730: regulation of peptidyl-tyrosine phosphorylation		695	P	645	P	1030	P	1090	P	921	P	4.39	1.51294
AFFX-MurFAS_at	Tnfrsf6	tumor necrosis factor receptor superfamily, member 6		19	34247014	M83649	14102	Mm.1626	GO:0004872: receptor activity, GO:0004888: transmembrane receptor activity, GO:0008625: induction of apoptosis via death domain receptors, GO:0006927: programmed cell death, transformed cells, GO:0006915: apoptosis, GO:0006955: immune response, GO:0007165: signal transduction, GO:0016020: membrane, GO:0016021: integral to membrane, GO:0009897: external side of plasma membrane, GO:0006924: program…	04210: Apoptosis	152	P	168	P	228	P	292	P	280	P	4.38	1.66667
99632_at	Mad2l1	MAD2 (mitotic arrest deficient, homolog)-like 1 (yeast)		6	67134473	U83902	56150	Mm.290830	GO:0005554: molecular_function unknown, GO:0000070: mitotic chromosome segregation, GO:0007094: mitotic spindle checkpoint, GO:0007049: cell cycle, GO:0007067: mitosis, GO:0005816: spindle pole body, GO:0005634: nucleus, GO:0045841: negative regulation of mitotic metaphase/anaphase transition, GO:0000776: kinetochore		408	P	447	P	670	P	669	P	658	P	4.38	1.55712
93117_at	Hnrpa2b1	heterogeneous nuclear ribonucleoprotein A2/B1		6	-51936786, -51935147	AF073993	53379	Mm.155896	GO:0003676: nucleic acid binding, GO:0003723: RNA binding, GO:0006396: RNA processing, GO:0005634: nucleus, GO:0030529: ribonucleoprotein complex, GO:0019013: viral nucleocapsid		972	P	979	P	1570	P	1340	P	1420	P	4.37	1.47958
99622_at	Klf4	Kruppel-like factor 4 (gut)		4	-55206835	U20344	16600	Mm.4325	GO:0003676: nucleic acid binding, GO:0003677: DNA binding, GO:0006355: regulation of transcription, DNA-dependent, GO:0005634: nucleus		681	P	692	P	1080	P	1020	P	999	P	4.32	1.50473
98006_at	Pola2	polymerase (DNA directed), alpha 2		19	-5985749	D13546	18969	Mm.209931	GO:0006260: DNA replication, GO:0005634: nucleus	00230: Purine metabolism, 00240: Pyrimidine metabolism, 03030: DNA polymerase	254	P	268	P	403	P	423	P	426	P	4.32	1.59898
103201_at	Ttk	Ttk protein kinase		9	86592146	M86377	22137	Mm.1904	GO:0004713: protein-tyrosine kinase activity, GO:0005524: ATP binding, GO:0004674: protein serine/threonine kinase activity, GO:0004672: protein kinase activity, GO:0006468: protein amino acid phosphorylation, GO:0016740: transferase activity	00500: Starch and sucrose metabolism, 00562: Inositol phosphate metabolism, 00600: Sphingoglycolipid metabolism, 00632: Benzoate degradation via CoA ligation, 00760: Nicotinate and nicotinamide metabolism	165	P	174	P	265	P	297	P	274	P	4.32	1.64405
101521_at	Birc5	baculoviral IAP repeat-containing 5		11	117402160	AB013819	11799	Mm.8552	GO:0004869: cysteine protease inhibitor activity, GO:0006916: anti-apoptosis, GO:0006915: apoptosis, GO:0005622: intracellular, GO:0005737: cytoplasm		547	P	571	P	893	P	803	P	844	P	4.27	1.51461
101044_at	Alad	aminolevulinate, delta-, dehydratase		4	-61073888	X13752	17025	Mm.90076	GO:0004655: porphobilinogen synthase activity, GO:0006783: heme biosynthesis, GO:0006779: porphyrin biosynthesis, GO:0016829: lyase activity	00860: Porphyrin and chlorophyll metabolism	479	P	467	P	714	P	720	P	738	P	4.27	1.53066
98500_at	Il1rl1	interleukin 1 receptor-like 1		1	41125514	D13695	17082	Mm.289824	GO:0008170: N-methyltransferase activity, GO:0004908: interleukin-1 receptor activity, GO:0003677: DNA binding, GO:0004872: receptor activity, GO:0004888: transmembrane receptor activity, GO:0006306: DNA methylation, GO:0006952: defense response, GO:0016020: membrane, GO:0016021: integral to membrane, GO:0005615: extracellular space, GO:0005886: plasma membrane		476	P	475	P	793	P	678	P	708	P	4.26	1.52751
99835_at	Fosl1	fos-like antigen 1		19	5304905	AF017128	14283	Mm.6215	GO:0003677: DNA binding, GO:0006355: regulation of transcription, DNA-dependent, GO:0005634: nucleus		489	P	479	P	730	P	750	P	732	P	4.24	1.52342
97497_at	Notch1	Notch gene homolog 1 (Drosophila)		2	-26724631	Z11886	18128	Mm.329288	GO:0005515: protein binding, GO:0005198: structural molecule activity, GO:0005509: calcium ion binding, GO:0003677: DNA binding, GO:0004872: receptor activity, GO:0003700: transcription factor activity, GO:0007368: determination of left/right symmetry, GO:0006355: regulation of transcription, DNA-dependent, GO:0007275: development, GO:0016020: membrane, GO:0016021: integral to membrane, GO:000561…		351	P	341	P	509	P	590	P	516	P	4.24	1.55588
98981_s_at	Tcf12	transcription factor 12		9	-74322336	X64840	21406	Mm.120559	GO:0003677: DNA binding, GO:0006355: regulation of transcription, DNA-dependent, GO:0007275: development, GO:0006357: regulation of transcription from Pol II promoter, GO:0005667: transcription factor complex, GO:0005634: nucleus, GO:0016563: transcriptional activator activity		527	P	537	P	895	P	754	P	766	P	4.23	1.51316
92551_at	Lig1	ligase I, DNA, ATP-dependent		7	10820119, -30139498	U19604	16881	Mm.311166	GO:0003910: DNA ligase (ATP) activity, GO:0005524: ATP binding, GO:0006260: DNA replication, GO:0006281: DNA repair, GO:0006310: DNA recombination, GO:0005634: nucleus, GO:0016874: ligase activity, GO:0000910: cytokinesis		297	P	299	P	477	P	461	P	464	P	4.22	1.56823
98335_at	Recc1	replication factor C 1		5	-64558668	X72711	19687	Mm.148877	GO:0000166: nucleotide binding, GO:0005524: ATP binding, GO:0003677: DNA binding, GO:0006260: DNA replication, GO:0006355: regulation of transcription, DNA-dependent, GO:0005663: DNA replication factor C complex, GO:0005622: intracellular, GO:0005634: nucleus		225	P	234	P	364	P	386	P	348	P	4.22	1.59477
98525_f_at	Erdr1	erythroid differentiation regulator 1			-22165259	AJ007909	170942	Mm.24477			2630	P	2360	P	3560	P	3670	P	3170	P	4.2	1.38945
104078_g_at	1110049G11Rik	RIKEN cDNA 1110049G11 gene		X	-63954856	AW121992	66192	Mm.21705			501	P	474	P	736	P	746	P	738	P	4.2	1.51795
98892_at	Lpin1	lipin 1		12	-16930915, -16930873	AI846934	14245	Mm.153625	GO:0005554: molecular_function unknown, GO:0007582: physiological process, GO:0006629: lipid metabolism, GO:0005634: nucleus		312	P	258	P	436	P	476	P	425	P	4.18	1.56374
98772_at	Cxcl5	chemokine (C-X-C motif) ligand 5		5	91224271	U27267	20311	Mm.4660	GO:0005125: cytokine activity, GO:0008009: chemokine activity, GO:0006955: immune response, GO:0007165: signal transduction, GO:0005576: extracellular, GO:0005615: extracellular space		492	P	513	P	753	P	756	P	769	P	4.18	1.51111
93466_at	Sec8l1	SEC8-like 1 (S. cerevisiae)		6	33163786, 33354314	AF022962	20336	Mm.265512	GO:0008565: protein transporter activity, GO:0015031: protein transport, GO:0006810: transport, GO:0006886: intracellular protein transport, GO:0006887: exocytosis		291	P	353	P	599	P	456	P	445	P	4.17	1.5528
93324_at	Zfp36l1	zinc finger protein 36, C3H type-like 1		12	-76095197	M58566	12192	Mm.235132	GO:0003676: nucleic acid binding, GO:0003677: DNA binding, GO:0005634: nucleus		260	P	183	P	378	P	341	P	335	P	4.16	1.58616
160473_at	Nme4	expressed in non-metastatic cells 4, protein		17	-25685110	AI836205	56520	Mm.41787	GO:0004550: nucleoside-diphosphate kinase activity, GO:0005524: ATP binding, GO:0006183: GTP biosynthesis, GO:0005739: mitochondrion, GO:0005615: extracellular space, GO:0006228: UTP biosynthesis, GO:0006241: CTP biosynthesis, GO:0016301: kinase activity, GO:0016740: transferase activity	00230: Purine metabolism, 00240: Pyrimidine metabolism	491	P	460	P	659	P	759	P	740	P	4.16	1.51279
103032_at	Tpst1	protein-tyrosine sulfotransferase 1		5	-128988758	AF038008	22021	Mm.16084	GO:0008146: sulfotransferase activity, GO:0016021: integral to membrane, GO:0005615: extracellular space, GO:0016740: transferase activity		458	P	441	P	660	P	669	P	716	P	4.15	1.5165
97527_at	Cks2	CDC28 protein kinase regulatory subunit 2		13	51389759	AA681998	66197	Mm.222228	GO:0004693: cyclin-dependent protein kinase activity, GO:0007049: cell cycle, GO:0016301: kinase activity, GO:0000910: cytokinesis		759	P	896	P	1180	P	1230	P	1220	P	4.15	1.46224
99577_at	Kitl	kit ligand		10	102606140	M57647	17311	Mm.45124	GO:0005173: stem cell factor receptor binding, GO:0008083: growth factor activity, GO:0007281: germ-cell development, GO:0007155: cell adhesion, GO:0016020: membrane, GO:0016021: integral to membrane, GO:0005615: extracellular space, GO:0005886: plasma membrane		232	P	234	P	353	P	353	P	396	P	4.13	1.57654
95069_at	Ssrp1	structure specific recognition protein 1		2	85403482	AA940430	20833	Mm.219793	GO:0003677: DNA binding, GO:0006355: regulation of transcription, DNA-dependent, GO:0005634: nucleus, GO:0000785: chromatin		1740	P	1610	P	2290	P	2360	P	2440	P	4.13	1.41095
92647_at	Rbbp4	retinoblastoma binding protein 4		4	-128222872	U35141	19646	Mm.12145	GO:0007049: cell cycle, GO:0006260: DNA replication, GO:0006281: DNA repair, GO:0005634: nucleus		571	P	595	P	849	P	851	P	902	P	4.11	1.48771
94953_at	Racgap1	Rac GTPase-activating protein 1		15	101558720	AW122347	26934	Mm.273804	GO:0007242: intracellular signaling cascade		231	P	278	P	363	P	387	P	443	P	4.11	1.56254
AFFX-PyruCarbMur/L09192_MB_at	Pcx	pyruvate carboxylase		19	4358563	L09192	18563	Mm.1845	GO:0004736: pyruvate carboxylase activity, GO:0009374: biotin binding, GO:0005524: ATP binding, GO:0003824: catalytic activity, GO:0006094: gluconeogenesis, GO:0008152: metabolism, GO:0005739: mitochondrion, GO:0005737: cytoplasm, GO:0008610: lipid biosynthesis, GO:0016874: ligase activity, GO:0030145: manganese ion binding	00020: Citrate cycle (TCA cycle), 00252: Alanine and aspartate metabolism, 00620: Pyruvate metabolism	244	A	250	M	374	P	370	P	413	P	4.09	1.5614
104259_at	Cbx5	chromobox homolog 5 (Drosophila HP1a)		15	105294283, -105313698	X99641	12419	Mm.262059	GO:0003682: chromatin binding, GO:0005515: protein binding, GO:0006333: chromatin assembly/disassembly, GO:0005634: nucleus, GO:0000785: chromatin		535	P	558	P	777	P	831	P	836	P	4.09	1.4907
93615_at	Pbx3	pre B-cell leukemia transcription factor 3		2	-34444876	AF020200	18516	Mm.7331	GO:0003677: DNA binding, GO:0003700: transcription factor activity, GO:0007387: anterior compartment specification, GO:0007388: posterior compartment specification, GO:0006355: regulation of transcription, DNA-dependent, GO:0005667: transcription factor complex, GO:0005634: nucleus		273	P	258	P	389	P	470	P	381	P	4.08	1.55681
160682_at	A730008H23	hypothetical protein A730008H23		Un	-69596422	AI851770	212427	Mm.295728			303	P	294	P	461	P	471	P	450	P	4.07	1.54327
160253_at	Ifitm3	interferon induced transmembrane protein 3		7	132979952	AW125390	66141	Mm.141021	GO:0006955: immune response, GO:0016021: integral to membrane		3070	P	2530	P	3920	P	3950	P	3620	P	4.06	1.36786
94971_at	Cdkn3	cyclin-dependent kinase inhibitor 3		14		AI317217	72391	Mm.272394			231	P	243	P	348	P	379	P	376	P	4	1.55134
101886_f_at	H2-D1	histocompatibility 2, D region locus 1		17		X52490	14964	Mm.288170	GO:0006952: defense response, GO:0006955: immune response, GO:0016020: membrane, GO:0016021: integral to membrane, GO:0019883: antigen presentation, endogenous antigen, GO:0019885: antigen processing, endogenous antigen via MHC class I, GO:0030106: MHC class I receptor activity		878	P	877	P	1220	P	1210	P	1350	P	3.99	1.4359
98511_at	Raly	hnRNP-associated with lethal yellow		2	155416384	L17076	19383	Mm.281828	GO:0003676: nucleic acid binding, GO:0003723: RNA binding, GO:0005634: nucleus, GO:0030529: ribonucleoprotein complex		195	P	149	P	303	P	307	P	205	P	3.96	1.57946
99186_at	Ccna2	cyclin A2		3	-37514468	X75483	12428	Mm.4189	GO:0007049: cell cycle, GO:0007067: mitosis, GO:0000074: regulation of cell cycle, GO:0005634: nucleus, GO:0016538: cyclin-dependent protein kinase regulator activity, GO:0000910: cytokinesis		1270	P	1220	P	1650	P	1850	P	1770	P	3.94	1.41098
98489_at	Dlg7	discs, large homolog 7 (Drosophila)		14	-39148561	AI510131	218977	Mm.240543			206	P	219	P	341	P	330	P	320	P	3.94	1.55451
103342_at	Eed	embryonic ectoderm development		7	-49569006	U78103	13626	Mm.18203	GO:0005515: protein binding, GO:0005634: nucleus, GO:0045120: pronucleus		271	P	277	P	378	P	424	P	447	P	3.9	1.51946
160429_at	Nxt1	NTF2-related export protein 1		2	149068972	AW121314	56488	Mm.34663	GO:0008536: RAN protein binding, GO:0008565: protein transporter activity, GO:0005515: protein binding, GO:0006611: protein-nucleus export, GO:0006606: protein-nucleus import, GO:0015031: protein transport, GO:0006405: RNA-nucleus export, GO:0006810: transport, GO:0006406: mRNA-nucleus export, GO:0006397: mRNA processing, GO:0006886: intracellular protein transport, GO:0005643: nuclear pore, GO:0…		215	P	233	P	316	P	348	P	372	P	3.89	1.54167
96192_at	Sp3	trans-acting transcription factor 3		2	-73331530	AF062567	20687	Mm.124328	GO:0003677: DNA binding, GO:0003700: transcription factor activity, GO:0006355: regulation of transcription, DNA-dependent, GO:0005667: transcription factor complex, GO:0005634: nucleus, GO:0016563: transcriptional activator activity, GO:0016564: transcriptional repressor activity, GO:0030183: B-cell differentiation, GO:0030217: T-cell differentiation, GO:0030218: erythrocyte differentiation, GO:…		302	P	284	P	460	P	424	P	444	P	3.87	1.51081
104154_at	Trp53	transformation related protein 53		11	69151247	AB021961	22059	Mm.222	GO:0005515: protein binding, GO:0003677: DNA binding, GO:0003700: transcription factor activity, GO:0006350: transcription, GO:0000060: protein-nucleus import, translocation, GO:0006355: regulation of transcription, DNA-dependent, GO:0006915: apoptosis, GO:0005829: cytosol, GO:0005737: cytoplasm, GO:0005634: nucleus, GO:0042127: regulation of cell proliferation, GO:0045786: negative regulation of…	01510: Neurodegenerative Disorders, 05030: Amyotrophic lateral sclerosis (ALS), 05040: Huntington's disease	917	P	834	P	1160	P	1220	P	1360	P	3.85	1.42395
93786_i_at	Mrpl18	mitochondrial ribosomal protein L18		17	13175044	AI837302	67681	Mm.290166	GO:0003735: structural constituent of ribosome, GO:0005739: mitochondrion, GO:0005615: extracellular space		339	P	332	P	511	P	490	P	501	P	3.83	1.4923
103721_at	Npnt	nephronectin		3	-136523637	AA592182	114249	Mm.279310	GO:0005178: integrin binding, GO:0005509: calcium ion binding, GO:0007160: cell-matrix adhesion, GO:0016020: membrane, GO:0005578: extracellular matrix, GO:0005615: extracellular space		186	P	211	P	303	P	333	P	279	P	3.83	1.53652
96884_at	Carhsp1	calcium regulated heat stable protein 1				AI847631	66879				674	P	666	P	918	P	969	P	1000	P	3.82	1.43632
99604_at	Rnf153 1810015H18Rik	RIKEN cDNA 1810015H18 gene		8	-4975130	AI848713	69104	Mm.175989			600	P	609	P	920	P	820	P	871	P	3.79	1.43976
101954_at	H2afz	H2A histone family, member Z		3	141788596	U70494	51788	Mm.117541	GO:0003677: DNA binding, GO:0006334: nucleosome assembly, GO:0007001: chromosome organization and biogenesis (sensu Eukarya), GO:0005694: chromosome, GO:0005634: nucleus, GO:0000786: nucleosome		682	P	763	P	1170	P	968	P	953	P	3.79	1.42607
99581_at	Hint1	histidine triad nucleotide binding protein 1		11	54491582	U60001	15254	Mm.425	GO:0005634: nucleus, GO:0016787: hydrolase activity		2970	P	2900	P	4130	P	3630	P	4010	P	3.78	1.33674
102193_at	Sah	SA rat hypertension-associated homolog		7	111741312	AA791891	20216	Mm.274160	GO:0005759: mitochondrial matrix, GO:0006633: fatty acid biosynthesis, GO:0015645: fatty-acid ligase activity		259	P	264	P	368	P	411	P	401	P	3.76	1.50414
103556_at	Angptl2	angiopoietin-like 2		2	33488375	AI840158	26360	Mm.208919	GO:0005615: extracellular space		2990	P	2990	P	3830	P	3930	P	4180	P	3.75	1.3311
98471_f_at	Kifc1	kinesin family member C1		17	26547616	D49544	16580	Mm.258953	GO:0003777: microtubule motor activity, GO:0005871: kinesin complex, GO:0007017: microtubule-based process		573	A	490	A	769	M	765	P	770	P	3.75	1.44497
96168_at	Kif23	kinesin family member 23		9	-64266469	AI591702	71819	Mm.259374	GO:0005875: microtubule associated complex		244	P	233	P	354	P	373	P	351	P	3.74	1.50664
101523_at						AW046194	114667				1770	P	1810	P	2710	P	2370	P	2220	P	3.72	1.3594
100616_at	Cenpa	centromere autoantigen A		5	29003962	AF012710	12615	Mm.290563	GO:0003677: DNA binding, GO:0006334: nucleosome assembly, GO:0007001: chromosome organization and biogenesis (sensu Eukarya), GO:0005694: chromosome, GO:0005634: nucleus, GO:0000775: chromosome, pericentric region, GO:0000786: nucleosome		231	P	239	P	337	P	360	P	365	P	3.72	1.50638
93512_f_at	Adk	purine ribonucleoside salvage				AW121801	105467				1260	P	1330	P	1770	P	1710	P	1880	P	3.72	1.37967
100885_at	Nek2	NIMA (never in mitosis gene a)-related expressed kinase 2		1	195609793	AF013166	18005	Mm.122600	GO:0004713: protein-tyrosine kinase activity, GO:0005524: ATP binding, GO:0004674: protein serine/threonine kinase activity, GO:0004672: protein kinase activity, GO:0007126: meiosis, GO:0007049: cell cycle, GO:0007067: mitosis, GO:0006468: protein amino acid phosphorylation, GO:0005634: nucleus, GO:0016301: kinase activity, GO:0016740: transferase activity, GO:0000910: cytokinesis		362	P	393	P	503	P	584	P	572	P	3.7	1.4649
99562_at	Man2b1	mannosidase 2, alpha B1		8	85965136, 453700	U87240	17159	Mm.4219	GO:0004559: alpha-mannosidase activity, GO:0005975: carbohydrate metabolism, GO:0005764: lysosome, GO:0016787: hydrolase activity, GO:0016798: hydrolase activity, acting on glycosyl bonds	00511: N-Glycan degradation	850	P	865	P	1240	P	1200	P	1160	P	3.69	1.39942
103796_at	Apaf1	apoptotic protease activating factor 1		10	-93357136	AF064071	11783	Mm.220289	GO:0005524: ATP binding, GO:0006919: caspase activation, GO:0007420: brain development, GO:0007275: development, GO:0006915: apoptosis, GO:0005829: cytosol, GO:0005622: intracellular, GO:0016505: apoptotic protease activator activity	04210: Apoptosis	259	P	265	P	364	P	408	P	400	P	3.69	1.49109
99602_at	Tieg1	TGFB inducible early growth response 1		15	-38872214	AF064088	21847	Mm.4292	GO:0003677: DNA binding, GO:0006355: regulation of transcription, DNA-dependent, GO:0005634: nucleus		308	P	371	P	491	P	500	P	508	P	3.69	1.47177
103034_at	Ccne1	cyclin E1 regulation of progression through cell cycle DNA replication		7	B2|7 16.0	X75888	5684353	Mm.16110	GO:0007049 : cell cycle ( 2584 )		446	P	600	P	1000	P	1382	P	1400	P	3	2.41045
102976_at	Brca1	breast cancer 1 DNA replication and chromosome cycle		11	11 60.5	U32446	5697369	Mm.1889	GO:0006281 : DNA repair ( 1274 )		500	P	700	P	1100	P	1500	P	1000	P	2.5	2
AFFX-MUR_b2_at						X63136					423	P	419	P	308	P	269	P	230	P	-4.15	0.638955
103793_at	Mvp	major vault protein		7	-119078186	AI874858	78388	Mm.24972	GO:0005509: calcium ion binding, GO:0030529: ribonucleoprotein complex		527	P	544	P	334	P	350	P	353	P	-4.2	0.645503
160819_at	Ndr4	N-myc downstream regulated 4		8	96986663	AW121600	234593	Mm.29846			672	P	690	P	437	P	460	P	437	P	-4.25	0.652961
95133_at	Asns	asparagine synthetase		6	-7403893	U38940	27053	Mm.2942	GO:0008152: metabolism, GO:0004066: asparagine synthase (glutamine-hydrolyzing) activity, GO:0006529: asparagine biosynthesis, GO:0006541: glutamine metabolism, GO:0016874: ligase activity		3920	P	3710	P	2660	P	2800	P	2760	P	-4.26	0.718218
96344_at	Eno3	enolase 3, beta muscle		11	70229062	X61600	13808	Mm.251322	GO:0004634: phosphopyruvate hydratase activity, GO:0006096: glycolysis, GO:0000015: phosphopyruvate hydratase complex, GO:0000287: magnesium ion binding, GO:0016829: lyase activity	00010: Glycolysis / Gluconeogenesis, 00400: Phenylalanine, tyrosine and tryptophan biosynthesis	745	P	817	P	496	P	514	P	516	P	-4.35	0.651302
160455_s_at	D10Ertd749e	DNA segment, Chr 10, ERATO Doi 749, expressed		10	74628837	AW123786	52696	Mm.62876	GO:0005634: nucleus		2640	P	2580	P	1780	P	1710	P	1970	P	-4.38	0.697318
104363_at	na	similar to corneodesmosin precursor; S protein; differentiated keratinocyte S protein precursor		17		AA763213	195357	Mm.296125			436	P	353	P	267	P	220	P	237	P	-4.49	0.611745
102048_at	Ankrd1	ankyrin repeat domain 1 (cardiac muscle)		19	-36155596	AF041847	107765	Mm.10279	GO:0003714: transcription corepressor activity, GO:0003677: DNA binding, GO:0003700: transcription factor activity, GO:0006355: regulation of transcription, DNA-dependent, GO:0006357: regulation of transcription from Pol II promoter, GO:0005667: transcription factor complex, GO:0005737: cytoplasm, GO:0005634: nucleus		465	P	464	P	259	P	291	P	309	P	-4.52	0.616433
99087_at						AW060179	66564				1540	P	1580	P	986	P	971	P	1170	P	-4.55	0.668162
AFFX-MURINE_b1_at	Bc1	brain cytoplasmic RNA 1		7		U01310	12031		GO:0005554: molecular_function unknown, GO:0005737: cytoplasm		10700	P	10500	P	8280	P	7210	P	7900	P	-4.61	0.735535
93749_at	Maoa	monoamine oxidase				AI848045	68831				1380	P	1560	P	942	P	918	P	1050	P	-4.63	0.659864
96657_at	Sat1	spermidine/spermine N1-acetyl transferase 1		X	-143210647	L10244	20229	Mm.2734	GO:0004145: diamine N-acetyltransferase activity, GO:0008415: acyltransferase activity, GO:0008080: N-acetyltransferase activity, GO:0016740: transferase activity, GO:0046208: spermine catabolism	00330: Arginine and proline metabolism	1660	P	1790	P	1150	P	1190	P	1120	P	-4.64	0.668599
97451_at	Mcfd2	multiple coagulation factor deficiency 2		17	-88024676, -88024459	AI837599	193813	Mm.30251	GO:0005554: molecular_function unknown, GO:0005576: extracellular, GO:0019752: carboxylic acid metabolism		1710	P	1780	P	1160	P	1170	P	1160	P	-4.66	0.666667
101464_at	Timp1	tissue inhibitor of metalloproteinase 1		X	19424257	V00755	21857	Mm.8245	GO:0008191: metalloendopeptidase inhibitor activity, GO:0005604: basement membrane, GO:0005578: extracellular matrix, GO:0005615: extracellular space		10900	P	11100	P	7980	P	8030	P	8190	P	-4.67	0.733333
98589_at	Adfp	adipose differentiation related protein		4	-85382077	M93275	11520	Mm.381	GO:0005554: molecular_function unknown, GO:0000004: biological_process unknown, GO:0016020: membrane		2400	P	2540	P	1520	P	1740	P	1760	P	-4.68	0.677463
94288_at	Hist1h1c	histone 1, H1c		13	23626868	J03482	50708	Mm.193539	GO:0003677: DNA binding, GO:0006334: nucleosome assembly, GO:0007001: chromosome organization and biogenesis (sensu Eukarya), GO:0005694: chromosome, GO:0005634: nucleus, GO:0000786: nucleosome		2410	P	2340	P	1510	P	1620	P	1670	P	-4.72	0.673684
101993_at	Tnc	tenascin C		4	-62524506	X56304	21923	Mm.980	GO:0005615: extracellular space		2590	P	2660	P	1510	P	1920	P	1900	P	-4.73	0.676825
97519_at	Spp1	secreted phosphoprotein 1		5	103676178	X13986	20750	Mm.288474	GO:0005125: cytokine activity, GO:0001503: ossification, GO:0007155: cell adhesion, GO:0005615: extracellular space		4150	P	5010	P	3290	P	2900	P	3360	P	-4.8	0.695051
104122_at	1700016D08Rik	RIKEN cDNA 1700016D08 gene		16		AW122596	78377	Mm.133257			1080	P	1020	P	625	P	693	P	666	P	-4.88	0.629841
104036_at	Dpp7	dipeptidylpeptidase 7		2	-25618747	AI845447	83768	Mm.21440	GO:0004177: aminopeptidase activity, GO:0004252: serine-type endopeptidase activity, GO:0008236: serine-type peptidase activity, GO:0003824: catalytic activity, GO:0006508: proteolysis and peptidolysis, GO:0005764: lysosome, GO:0005615: extracellular space, GO:0016787: hydrolase activity		995	P	927	P	550	P	599	P	630	P	-5.02	0.617066
101571_g_at	Igfbp4	insulin-like growth factor binding protein 4		11	98624878	X76066	16010	Mm.233799	GO:0005520: insulin-like growth factor binding, GO:0005576: extracellular, GO:0005615: extracellular space, GO:0001558: regulation of cell growth, GO:0019838: growth factor binding		641	P	508	P	307	A	331	A	380	M	-5.05	0.590659
99161_at	Grina	glutamate receptor, ionotropic, N-methyl D-asparate-associated protein 1 (glutamate binding)		15	77448219	AI843359	66168	Mm.41665	GO:0004872: receptor activity, GO:0016021: integral to membrane		2850	P	2530	P	1690	P	1750	P	1780	P	-5.3	0.64684
93833_s_at	Hist1h2bl	histone 1, H2bl		13	-21604011	X05862	319185	Mm.321598			1920	P	2000	P	1170	P	1320	P	1230	P	-5.31	0.632653
160172_at	Gtl2	GTL2, imprinted maternally expressed untranslated mRNA		12	105117441	Y13832	17263	Mm.200506			2500	P	1800	P	1450	P	1410	P	1220	P	-5.37	0.632558
94761_at	Ccl7	chemokine (C-C motif) ligand 7		11	81617773	X70058	20306	Mm.16091	GO:0008201: heparin binding, GO:0005125: cytokine activity, GO:0008009: chemokine activity, GO:0005215: transporter activity, GO:0004872: receptor activity, GO:0006810: transport, GO:0006935: chemotaxis, GO:0006955: immune response, GO:0007165: signal transduction, GO:0006954: inflammatory response, GO:0016020: membrane, GO:0005576: extracellular, GO:0005615: extracellular space		533	P	623	P	321	P	325	P	341	P	-5.39	0.569204
93883_at	Plf2	proliferin 2		13	-2640953, 65011297	K03235	18812	Mm.88796	GO:0005179: hormone activity, GO:0005576: extracellular		729	P	712	P	452	M	390	P	410	P	-5.39	0.579227
98627_at	Igfbp2	insulin-like growth factor binding protein 2		1	74412249	X81580	16008	Mm.141936	GO:0005520: insulin-like growth factor binding, GO:0005576: extracellular, GO:0005615: extracellular space, GO:0001558: regulation of cell growth, GO:0019838: growth factor binding		1460	P	1550	P	901	P	934	P	929	P	-5.42	0.612182
93126_at	Ckb	creatine kinase, brain		12	-107236581	X04591	12709	Mm.16831	GO:0004111: creatine kinase activity, GO:0016301: kinase activity, GO:0016740: transferase activity, GO:0016772: transferase activity, transferring phosphorus-containing groups	00220: Urea cycle and metabolism of amino groups, 00330: Arginine and proline metabolism	1530	P	1530	P	868	P	950	P	983	P	-5.47	0.61024
92971_at	9130213B05Rik	RIKEN cDNA 9130213B05 gene		5	91925489	AW125849	231440	Mm.5002	GO:0016021: integral to membrane, GO:0005615: extracellular space		406	P	410	P	197	P	246	P	224	P	-5.48	0.544935
98092_at	Plac8	placenta-specific 8		5	-99514907	AA790307	231507	Mm.34609	GO:0005554: molecular_function unknown, GO:0000004: biological_process unknown, GO:0008372: cellular_component unknown		2180	P	2060	P	1270	P	1370	P	1310	P	-5.52	0.621069
101516_at	Cd59a	CD59a antigen		2	104301985	U60473	12509	Mm.247265	GO:0005615: extracellular space, GO:0005886: plasma membrane	04610: Complement and coagulation cascades	944	P	1000	P	534	P	599	P	570	P	-5.57	0.584019
94835_f_at	Tubb2	tubulin, beta 2		13	-34017912	M28739	22151	Mm.246377	GO:0005525: GTP binding, GO:0005200: structural constituent of cytoskeleton, GO:0005874: microtubule, GO:0007017: microtubule-based process		2940	P	2700	P	1890	P	1630	P	1750	P	-5.74	0.622931
99160_s_at	Grina	glutamate receptor, ionotropic, N-methyl D-asparate-associated protein 1 (glutamate binding)		15	77448219	AW227647	66168	Mm.41665	GO:0004872: receptor activity, GO:0016021: integral to membrane		1930	P	1770	P	1030	P	1120	P	1180	P	-5.8	0.6
160406_at	Ctsk	cathepsin K		3	98199826	AJ006033	13038	Mm.3109	GO:0004216: cathepsin K activity, GO:0008234: cysteine-type peptidase activity, GO:0004197: cysteine-type endopeptidase activity, GO:0006508: proteolysis and peptidolysis, GO:0005615: extracellular space, GO:0016787: hydrolase activity		1180	P	1230	P	663	P	699	P	681	P	-6.1	0.565145
102736_at	Ccl2	chemokine (C-C motif) ligand 2		11	81607615	M19681	20296	Mm.290320	GO:0005125: cytokine activity, GO:0008009: chemokine activity, GO:0005515: protein binding, GO:0006935: chemotaxis, GO:0006955: immune response, GO:0007165: signal transduction, GO:0006954: inflammatory response, GO:0005576: extracellular, GO:0005615: extracellular space, GO:0001664: G-protein-coupled receptor binding		1710	P	2000	P	1040	P	1130	P	1070	P	-6.13	0.58221
94375_at	Hk2	hexokinase 2		6	-83839077	Y11666	15277	Mm.255848	GO:0004396: hexokinase activity, GO:0005524: ATP binding, GO:0003824: catalytic activity, GO:0006096: glycolysis, GO:0016020: membrane, GO:0016301: kinase activity, GO:0016740: transferase activity	00010: Glycolysis / Gluconeogenesis, 00051: Fructose and mannose metabolism, 00052: Galactose metabolism, 00500: Starch and sucrose metabolism, 00530: Aminosugars metabolism	634	P	696	P	325	P	376	P	338	P	-6.29	0.520802
96920_at	Prss11	protease, serine, 11 (Igf binding)		7	123017468	AW125478	56213	Mm.30156	GO:0005520: insulin-like growth factor binding, GO:0004295: trypsin activity, GO:0004252: serine-type endopeptidase activity, GO:0005515: protein binding, GO:0008233: peptidase activity, GO:0006508: proteolysis and peptidolysis, GO:0005576: extracellular, GO:0005615: extracellular space, GO:0001558: regulation of cell growth, GO:0004263: chymotrypsin activity, GO:0016787: hydrolase activity, GO:0…		931	P	937	P	483	P	463	P	505	P	-6.66	0.517844
160613_at	Lcn7	lipocalin 7		4	-129079082	AW049768	94242	Mm.15801	GO:0008234: cysteine-type peptidase activity, GO:0004197: cysteine-type endopeptidase activity, GO:0005215: transporter activity, GO:0006810: transport, GO:0006508: proteolysis and peptidolysis, GO:0008372: cellular_component unknown		930	P	1070	P	489	P	498	P	574	P	-6.67	0.520333
99849_at						C85523					2000	P	2210	P	1150	P	1170	P	1200	P	-6.73	0.557403
93023_f_at	Hist1h3f	histone 1, H3f		13	23432213	M32459	260423	Mm.221389	GO:0003677: DNA binding, GO:0006334: nucleosome assembly, GO:0007001: chromosome organization and biogenesis (sensu Eukarya), GO:0005694: chromosome, GO:0005634: nucleus, GO:0000786: nucleosome		943	P	953	P	447	P	511	P	487	P	-6.85	0.508087
100381_at	Acta1	actin, alpha 1, skeletal muscle		8	-125689378	M12347	11459	Mm.214950	GO:0005198: structural molecule activity, GO:0003774: motor activity, GO:0005200: structural constituent of cytoskeleton, GO:0007010: cytoskeleton organization and biogenesis, GO:0007517: muscle development, GO:0006936: muscle contraction, GO:0005884: actin filament, GO:0005856: cytoskeleton, GO:0015629: actin cytoskeleton		2640	P	2920	P	1440	P	1510	P	1520	P	-7.41	0.535971
97779_at	Mcpt8	mast cell protease 8		14	-47206210	X78545	17231	Mm.41979	GO:0004295: trypsin activity, GO:0004252: serine-type endopeptidase activity, GO:0006508: proteolysis and peptidolysis, GO:0005615: extracellular space, GO:0004263: chymotrypsin activity, GO:0016787: hydrolase activity		300	P	322	P	118	A	129	P	135	P	-7.44	0.409432
94214_at	Fabp3	fatty acid binding protein 3, muscle and heart		4	129222141	X14961	14077	Mm.22220	GO:0008289: lipid binding, GO:0005488: binding, GO:0005215: transporter activity, GO:0006810: transport		338	P	367	P	109	P	125	P	122	P	-8.96	0.336643
96953_at	Cxcl14	chemokine (C-X-C motif) ligand 14		13	-56066379	AW120786	57266	Mm.30211	GO:0005125: cytokine activity, GO:0008009: chemokine activity, GO:0006955: immune response, GO:0005576: extracellular, GO:0005615: extracellular space		838	P	710	P	264	P	312	P	298	P	-9.17	0.3764
160108_at	Nupr1	nuclear protein 1		7	-118767082	AI852641	56312	Mm.18742	GO:0005634: nucleus		1160	P	1160	P	394	P	444	P	465	P	-9.78	0.374425
